# Supplementary material for: Dietary Patterns Associated with Diabetes in an Older Population from Southern Italy Using an Unsupervised Learning Approach
Source: Sensors (Basel). 2022 Mar 11;22(6):2193. doi: 10.3390/s22062193 (PMC8949084; doi:10.3390/s22062193)
Supplement: Supplementary file 1 [file sensors-22-02193-s001.zip]

Archive with 1 entries (1 files):
- sensors-1611277-supplementary.pdf
